# Supplementary material for: Integrated Glycosylation Analysis of Immunoglobulin Isotypes Reveals Expanded Humoral Remodeling in Elderly Tuberculosis Infection
Source: Mol Cell Proteomics. 2025 Oct 30;24(12):101438. doi: 10.1016/j.mcpro.2025.101438 (PMC12718469; doi:10.1016/j.mcpro.2025.101438)
Supplement: Supplementary Table 3 [file mmc3.xlsx]

## Sheet: IgG_QC
IgG Targets	QC1	QC2	QC3	QC4	QC5	QC6	QC7	QC8	QC9	QC10	QC11	QC12	QC13	QC14	QC15	QC16	QC17		Average	SD	RSD%
(01) IgG1 H3N4F1	1.757	1.793	1.819	1.885	1.736	1.802	1.807	1.702	1.731	1.754	1.608	1.64	1.937	1.783	1.751	1.858	1.961		1.78376	0.0931535	5.22229
(02) IgG1 H3N5F1	0.392	0.427	0.452	0.452	0.446	0.447	0.456	0.441	0.382	0.426	0.427	0.408	0.423	0.403	0.464	0.453	0.542		0.437706	0.0358587	8.19242
(03) IgG1 H4N4	0.178	0.189	0.176	0.185	0.178	0.18	0.196	0.165	0.181	0.183	0.157	0.158	0.194	0.184	0.182	0.191	0.191		0.180471	0.0114243	6.33029
(04) IgG1 H4N4F1	1.657	1.811	1.858	1.8	1.765	1.816	1.773	1.453	1.468	1.572	1.568	1.626	1.828	1.774	1.715	1.865	1.968		1.72453	0.145165	8.41766
(05) IgG1 H4N4F1S1	0.032	0.039	0.04	0.052	0.039	0.034	0.041	0.044	0.03	0.026	0.032	0.035	0.033	0.026	0.029	0.029	0.042		0.0354706	0.00702778	19.813
(06) IgG1 H4N5	0.11	0.133	0.124	0.128	0.119	0.135	0.143	0.125	0.128	0.128	0.114	0.119	0.123	0.134	0.113	0.118	0.13		0.124941	0.00879254	7.03735
(07) IgG1 H4N5F1	0.495	0.484	0.498	0.526	0.518	0.464	0.502	0.554	0.47	0.492	0.469	0.484	0.499	0.485	0.486	0.499	0.578		0.500176	0.0297788	5.95367
(08) IgG1 H5N4	0.062	0.064	0.063	0.052	0.053	0.06	0.059	0.06	0.067	0.053	0.048	0.054	0.069	0.076	0.053	0.059	0.062		0.0596471	0.00711461	11.9278
(09) IgG1 H5N4F1	0.66	0.688	0.718	0.662	0.686	0.68	0.696	0.706	0.704	0.678	0.693	0.59	0.706	0.647	0.691	0.725	0.735		0.686176	0.0338531	4.93358
(10) IgG1 H5N4F1S1	0.201	0.175	0.224	0.206	0.196	0.211	0.217	0.235	0.184	0.194	0.199	0.171	0.193	0.196	0.193	0.181	0.243		0.201118	0.0198837	9.88659
(11) IgG1 H5N5F1	0.035	0.044	0.055	0.047	0.053	0.035	0.052	0.044	0.039	0.037	0.032	0.055	0.047	0.04	0.05	0.036	0.057		0.0445882	0.0081552	18.29
(12) IgG2 H3N4F1	1.943	1.931	2.022	2.041	1.973	1.984	1.959	1.984	2.189	2.107	1.909	1.744	1.904	2.133	1.926	2.095	2.207		2.003	0.116776	5.83005
(13) IgG2 H3N5F1	0.544	0.557	0.616	0.593	0.511	0.565	0.551	0.547	0.549	0.586	0.53	0.508	0.607	0.541	0.528	0.555	0.65		0.561059	0.0381338	6.79675
(14) IgG2 H4N4	0.038	0.035	0.031	0.032	0.03	0.036	0.032	0.036	0.045	0.042	0.046	0.036	0.051	0.046	0.029	0.037	0.041		0.0378235	0.00641517	16.9608
(15) IgG2 H4N4F1	1.469	1.53	1.651	1.6	1.522	1.525	1.603	1.556	1.475	1.476	1.352	1.415	1.559	1.525	1.412	1.595	1.861		1.53682	0.114015	7.41887
(16) IgG2 H4N4F1S1	0.097	0.09	0.103	0.1	0.098	0.103	0.117	0.114	0.103	0.09	0.083	0.073	0.097	0.092	0.095	0.083	0.127		0.0979412	0.0131979	13.4753
(17) IgG2 H4N5	0.055	0.048	0.068	0.052	0.051	0.061	0.058	0.06	0.05	0.058	0.058	0.045	0.055	0.049	0.05	0.054	0.068		0.0552941	0.00654565	11.8379
(18) IgG2 H4N5F1	0.349	0.364	0.388	0.342	0.362	0.369	0.382	0.386	0.399	0.379	0.338	0.33	0.384	0.354	0.352	0.369	0.429		0.369176	0.0248023	6.71828
(19) IgG2 H5N4F1	0.441	0.383	0.447	0.468	0.461	0.456	0.445	0.463	0.426	0.421	0.4	0.414	0.398	0.401	0.408	0.444	0.478		0.432588	0.0285067	6.5898
(20) IgG2 H5N4F1S1	0.089	0.077	0.086	0.082	0.082	0.089	0.095	0.091	0.08	0.096	0.074	0.067	0.07	0.086	0.083	0.084	0.104		0.0844118	0.00944761	11.1923
(21) IgG2 H5N5F1	0.038	0.039	0.05	0.039	0.048	0.047	0.043	0.05	0.037	0.037	0.038	0.04	0.054	0.04	0.032	0.045	0.052		0.0428824	0.0063135	14.7228
(22) IgG3/4 H3N4F1	0.45	0.478	0.5	0.483	0.453	0.481	0.504	0.485	0.487	0.484	0.448	0.429	0.49	0.521	0.439	0.475	0.569		0.480941	0.0332856	6.92094
(23) IgG3/4 H3N5F1	0.137	0.143	0.131	0.128	0.132	0.125	0.141	0.139	0.147	0.111	0.133	0.122	0.149	0.135	0.132	0.134	0.162		0.135353	0.0115105	8.5041
(24) IgG3/4 H4N4F1	0.333	0.314	0.323	0.344	0.31	0.36	0.342	0.339	0.331	0.359	0.32	0.292	0.304	0.339	0.31	0.304	0.404		0.331059	0.0270543	8.17204
(25) IgG3/4 H4N5F1	0.088	0.09	0.107	0.1	0.095	0.099	0.107	0.097	0.077	0.085	0.072	0.083	0.106	0.082	0.084	0.096	0.111		0.0928824	0.0114449	12.3219
(26) IgG3/4 H5N4F1S1	0.062	0.055	0.08	0.064	0.055	0.072	0.08	0.068	0.052	0.069	0.067	0.052	0.068	0.051	0.052	0.065	0.082		0.0643529	0.010404	16.1671
IgG - DTLMISR	49.705	47.682	47.097	43.746	40.578	44.088	43.782	40.356	52.528	53.292	50.388	49.149	49.822	52.184	50.734	50.785	41.125		47.473	4.34931	9.16165
IgG1 - GPSVFPLAPSSK	3.843	3.892	3.949	3.776	3.635	3.931	4.071	4.265	4.119	4.084	3.874	3.678	3.975	3.851	3.781	4.144	4.776		3.97906	0.265679	6.67692
IgG2 - TTPPMLDSDGSFFLYSK	3.982	4.002	4.347	4.342	3.895	3.79	3.623	3.791	4.033	4.118	3.908	4.365	4.002	3.972	3.681	4.385	3.738		3.99847	0.244274	6.10918
IgG3 - WYVDGVEVHNAK	0.176	0.165	0.197	0.2	0.164	0.152	0.176	0.157	0.172	0.159	0.151	0.159	0.174	0.192	0.173	0.182	0.121		0.168824	0.0191906	11.3673
IgG4 - TTPPVLDSDGSFFLYSR	1.612	1.738	1.681	1.631	1.649	1.45	1.452	1.706	1.64	1.768	1.482	1.559	1.672	1.467	1.537	2.085	1.518		1.62629	0.155567	9.56574

## Sheet: IgA_QC
IgA Targets	QC 1	QC 2	QC 3	QC 4	QC 5	QC 6	QC 7	QC 8	QC 9	QC 10	QC 11	QC 12	QC 13	QC 14	QC 15	QC 16	QC 17	Average	SD	RSD%
(27) IgA1/2 N144/131 H3N5	2.891	3.597	3.973	3.124	3.528	3.983	3.804	3.561	4.161	3.609	3.731	3.643	3.167	3.468	3.518	3.893	3.292	3.58488	0.334074	9.31895
(28) IgA1/2 N144/131 H4N4S1	1.415	1.454	1.454	1.171	1.279	1.446	1.37	1.339	1.272	1.342	1.29	1.189	1.063	1.094	1.471	1.277	1.283	1.30641	0.124602	9.53772
(29) IgA1/2 N144/131 H4N5	23.662	31.469	37.736	27.35	31.094	35.635	31.717	29.56	36.64	30.403	32.417	29.163	25.553	28.18	29.7	33.436	26.601	30.6068	3.8435	12.5577
(30) IgA1/2 N144/131 H4N5S1	38.336	48.968	56.361	41.38	44.948	47.796	44.136	40.833	48.805	40.677	45.809	45.556	38.187	40.751	42.941	48.077	40.588	44.3617	4.6978	10.5898
(31) IgA1/2 N144/131 H5N2	7.573	9.567	11.075	8.434	8.949	10.278	9.618	8.881	10.196	9.367	9.468	9.12	8.52	8.639	9.317	10.251	8.381	9.27259	0.864599	9.32424
(32) IgA1/2 N144/131 H5N3S1	8.01	9.773	11.628	8.974	9.151	10.424	10.148	8.967	10.654	9.857	10.041	9.813	7.956	8.423	9.672	10.513	8.989	9.58782	0.979754	10.2187
(33) IgA1/2 N144/131 H5N4S1	107.687	145.586	167.224	118.573	131.981	142.457	133.206	119.755	144.16	124.084	137.079	129.964	107.967	117.977	122.592	139.088	116.523	129.759	15.34	11.822
(34) IgA1/2 N144/131 H5N4S2	19.33	25.728	31.898	23.527	26.37	28.507	27.264	24.556	29.79	24.239	26.042	25.374	22.026	23.617	25.825	27.892	23.973	25.6446	2.96302	11.5542
(35) IgA1/2 N144/131 H5N5	2.741	4.012	4.881	3.354	3.683	4.427	4.005	3.735	4.372	3.638	4.015	3.674	3.047	3.481	3.621	4.303	3.284	3.78076	0.537139	14.2071
(36) IgA1/2 N144/131 H5N5S1	44.648	57.547	67.762	48.028	53.048	58.58	53.831	48.847	57.866	50.455	53.979	51.873	45.428	48.93	50.636	56.564	47.357	52.6694	5.79172	10.9964
(37) IgA1/2 N144/131 H5N5S2	4.037	5.31	5.895	4.385	5.09	5.639	5.4	4.776	6.052	4.808	5.24	4.775	4.373	4.714	4.973	5.348	4.658	5.02782	0.546676	10.873
(38) IgA1/2 N144/131 H6N2F0S0	1.629	2.175	2.659	1.931	2.341	2.587	2.355	2.174	2.438	2.024	2.279	2.262	1.973	2.334	2.295	2.398	1.862	2.21859	0.2655	11.9671
(39) IgA1/2 N144/131 H6N3S1	1.211	1.661	1.926	1.371	1.44	1.488	1.564	1.409	1.685	1.451	1.409	1.69	1.21	1.305	1.285	1.505	1.353	1.46841	0.190018	12.9404
(40) IgA1/2 N144/131 H7N2F0S0	0.795	1.527	2.037	1.483	1.514	1.936	1.697	1.482	1.71	1.486	1.454	1.494	1.218	1.364	1.393	1.442	1.152	1.48141	0.283984	19.1698
(41) IgA1/2 N144/131 H8N2F0S0	0.581	1.021	1.31	0.861	0.914	1.232	1.064	1.036	1.141	1.046	1.012	0.958	0.812	0.793	0.91	1.014	0.749	0.967882	0.179216	18.5163
(42) IgA1/2 N340/327 H5N4F1S1	2.044	2.157	3.297	2.159	2.339	2.506	2.893	2.783	3.386	2.384	2.892	2.317	1.939	2.008	2.632	2.854	2.38	2.52765	0.434749	17.1997
(43) IgA1/2 N340/327 H5N4F1S2	2.985	3.885	6.91	3.724	3.959	4.679	4.873	4.801	6.038	3.955	5.184	3.188	2.812	3.169	3.919	5.08	4.393	4.32671	1.09789	25.3746
(44) IgA1/2 N340/327 H5N4S1	1.037	1.297	2.141	1.143	1.314	1.235	1.951	1.464	1.743	1.356	1.488	1.336	1.077	1.117	1.684	1.454	1.303	1.42	0.306375	21.5757
(45) IgA1/2 N340/327 H5N5F1S2	2.448	2.92	5.36	2.676	2.651	3.326	3.412	3.421	4.571	2.913	4.235	2.668	2.009	2.31	3.353	3.783	3.68	3.27859	0.866411	26.4263
(46) IgA1/2 N340/327 H6N5F1S1	0.386	0.364	0.61	0.347	0.357	0.476	0.522	0.381	0.523	0.393	0.52	0.35	0.318	0.301	0.347	0.484	0.373	0.414824	0.0889988	21.4546
(47) IgA1/2 N340/327 trunc H5N5F1S1	4.318	4.527	6.017	4.268	4.241	4.991	5.916	4.607	5.85	3.918	4.96	4.78	3.802	4.344	5.696	5.039	4.52	4.81141	0.695931	14.4642
(48) IgA1/2 N340/327 trunc H5N5F1S2	2.783	2.596	3.959	2.353	2.394	3.326	3.071	2.775	3.904	2.779	3.331	2.548	1.974	2.265	3.025	3.016	3.128	2.89571	0.541003	18.6829
(49) IgA1/2 N340/327 trunc H5N4F1S1	3.656	3.691	4.995	3.753	3.852	4.541	4.56	4.07	4.867	3.568	4.414	4.015	3.408	3.887	4.428	4.958	4.145	4.16518	0.501825	12.0481
(50) IgA1/2 N340/327 trunc H5N4F1S2	10.551	11.106	16.492	10.455	10.41	13.19	13.748	12.928	17.02	10.718	14.131	11.174	9.053	10.45	12.857	14.546	13.537	12.4921	2.26304	18.1157
(51) IgA2 N205 H4N5F1	3.864	3.463	4.115	2.918	3.483	3.664	3.411	3.639	4.006	3.409	4.187	3.914	3.41	3.493	3.554	4.15	3.66	3.66706	0.33519	9.14058
(52) IgA2 N205 H3N4F1S0	1.012	0.844	0.935	0.823	0.831	1.085	0.851	0.889	0.999	0.903	1.053	1.059	0.874	0.906	1.004	1.065	0.979	0.947765	0.0898092	9.4759
(53) IgA2 N205 H3N5F1S0	19.471	16.184	18.684	15	16.293	18.094	16.146	17.324	19.21	15.969	18.918	19.156	15.673	16.663	17.334	18.848	16.391	17.374	1.45359	8.36647
(54) IgA2 N205 H4N4F1S1	1.456	1.918	2.004	1.484	1.849	1.8	1.828	1.56	1.803	1.623	1.726	1.699	1.484	1.644	1.772	2.02	1.556	1.71918	0.177375	10.3175
(55) IgA2 N205 H5N4F1S1	14.298	14.621	16.741	12.615	14.568	15.821	14.536	14.131	15.625	14.04	15.259	14.717	12.945	13.55	14.063	16.431	13.859	14.5776	1.12269	7.70145
(56) IgA2 N205 H5N4F1S2	2.104	1.959	2.343	1.839	2.07	2.221	2.069	2.049	2.267	2.052	2.185	2.175	1.953	2.012	1.951	2.265	2.04	2.09141	0.134708	6.44099
(57) IgA2 N205 H5N4S1	0.674	0.741	0.84	0.588	0.572	0.578	0.694	0.68	0.731	0.666	0.655	0.716	0.59	0.614	0.677	0.775	0.726	0.677471	0.0742884	10.9656
(58) IgA2 N205 H5N5F1S0	6.611	6.159	7.042	5.398	6.013	6.185	5.845	6.078	6.876	6.049	7.237	7.114	5.634	6.101	6.397	7.165	6.345	6.36759	0.555269	8.72023
(59) IgA2 N205 H5N5F1S1	8.203	8.784	9.835	7.716	8.665	9.489	8.783	8.219	9.685	8.298	9.05	8.753	7.841	8.308	8.651	9.818	8.027	8.71324	0.671914	7.71142
IgA1-TPLTATLSK	654.598	684.503	814.469	569.523	640.198	696.207	650.126	646.915	748.984	648.008	667.483	620.08	537.063	596.828	623.177	733.455	623.477	656.182	66.7559	10.1734
IgA2-DASGATFTWTPSSGK	18.455	18.698	21.083	15.81	17.597	19.081	17.885	18.2	21.123	18.177	19.957	19.228	16.003	17.345	18.466	20.749	18.164	18.5895	1.5373	8.26974

## Sheet: IgM_QC
IgM Targets	QC 1	QC 2	QC 3	QC 4	QC 5	QC 6	QC 7	QC 8	QC 9	QC 10	QC 11	QC 12	QC 13	QC 14	QC 15	QC 16	QC 17	Average	SD	RSD%
(60) IgM N171 H4N3F1S1	0.042	0.039	0.044	0.045	0.041	0.039	0.044	0.038	0.039	0.039	0.051	0.045	0.048	0.048	0.048	0.046	0.044	0.0435294	0.00393887	9.04876
(61) IgM N171 H5N3F1S1	0.004	0.004	0.003	0.005	0.004	0.005	0.007	0.004	0.006	0.006	0.006	0.008	0.005	0.007	0.005	0.005	0.004	0.00517647	0.00133395	25.7694
(62) IgM N171 H5N4S1	0.036	0.022	0.033	0.035	0.031	0.029	0.033	0.025	0.035	0.032	0.03	0.037	0.04	0.034	0.035	0.037	0.033	0.0327647	0.00445154	13.5864
(63) IgM N171 H5N4F1S1	0.1	0.108	0.102	0.098	0.115	0.108	0.115	0.106	0.101	0.095	0.118	0.115	0.124	0.123	0.135	0.129	0.119	0.112412	0.011484	10.216
(64) IgM N171 H5N5S1	0.109	0.117	0.122	0.112	0.123	0.113	0.118	0.116	0.122	0.11	0.132	0.133	0.111	0.118	0.123	0.109	0.127	0.118529	0.00758385	6.39828
(65) IgM N171 H5N5F1S1	0.521	0.546	0.555	0.512	0.547	0.542	0.542	0.532	0.539	0.514	0.584	0.554	0.573	0.559	0.509	0.532	0.505	0.539176	0.0223949	4.15353
(66) IgM N171 H6N3F1S1	0.016	0.018	0.01	0.016	0.013	0.013	0.015	0.015	0.014	0.011	0.018	0.018	0.016	0.023	0.021	0.015	0.018	0.0158824	0.00331441	20.8685
(67) IgM N332 H4N5F1S1	0.142	0.14	0.142	0.155	0.155	0.141	0.145	0.145	0.147	0.138	0.155	0.175	0.151	0.147	0.155	0.152	0.154	0.149353	0.00887371	5.94143
(68) IgM N332 H5N4F1S1	0.379	0.375	0.386	0.374	0.387	0.38	0.391	0.35	0.383	0.368	0.406	0.412	0.389	0.386	0.396	0.395	0.401	0.385765	0.0147798	3.83129
(69) IgM N332 H5N4F1S2	0.061	0.061	0.062	0.062	0.065	0.054	0.066	0.056	0.068	0.062	0.065	0.069	0.062	0.054	0.058	0.059	0.056	0.0611765	0.00457213	7.47368
(70) IgM N332 H5N5F1S1	0.701	0.68	0.739	0.695	0.721	0.694	0.714	0.674	0.677	0.655	0.769	0.761	0.749	0.722	0.751	0.733	0.719	0.714941	0.0330463	4.62224
(71) IgM N332 H5N5F1S2	0.042	0.033	0.037	0.037	0.037	0.036	0.034	0.037	0.043	0.038	0.044	0.049	0.045	0.044	0.039	0.039	0.048	0.0401176	0.00472867	11.787
(72) IgM N332 H6N4S1	0.011	0.003	0.008	0.009	0.008	0.006	0.008	0.007	0.007	0.008	0.009	0.005	0.008	0.006	0.003	0.006	0.007	0.007	0.00206155	29.4508
(73) IgM N395 H4N5F1	0.215	0.224	0.23	0.228	0.232	0.244	0.225	0.222	0.223	0.226	0.228	0.223	0.22	0.217	0.207	0.217	0.209	0.222941	0.00877832	3.9375
(74) IgM N395 H5N4F1S2	0.098	0.112	0.123	0.115	0.12	0.123	0.119	0.114	0.114	0.107	0.112	0.11	0.117	0.112	0.115	0.111	0.107	0.113471	0.00622613	5.487
(75) IgM N395 H5N5F1S1	0.591	0.634	0.645	0.654	0.667	0.683	0.658	0.639	0.633	0.622	0.652	0.639	0.635	0.657	0.653	0.617	0.596	0.639706	0.0237507	3.71275
(76) IgM N395 H5N5F1S2	0.201	0.196	0.185	0.195	0.215	0.215	0.214	0.199	0.207	0.208	0.206	0.2	0.209	0.204	0.207	0.206	0.182	0.202882	0.00944644	4.65612
(77) IgM N395 H5N4F1S1	0.185	0.21	0.208	0.192	0.207	0.208	0.194	0.18	0.196	0.194	0.196	0.187	0.201	0.217	0.208	0.195	0.19	0.198118	0.0101789	5.13781
(78) IgM N395 H5N5F1	0.229	0.234	0.237	0.238	0.247	0.263	0.246	0.232	0.229	0.241	0.239	0.235	0.238	0.241	0.237	0.235	0.219	0.237647	0.00929342	3.9106
(79) IgM N402 H4N2	0.343	0.299	0.288	0.306	0.322	0.336	0.318	0.316	0.333	0.323	0.321	0.321	0.32	0.346	0.322	0.306	0.318	0.319882	0.014853	4.64326
(80) IgM N402 H4N3	0.205	0.172	0.183	0.172	0.19	0.195	0.19	0.166	0.183	0.189	0.182	0.187	0.201	0.191	0.192	0.188	0.19	0.186824	0.010014	5.36012
(81) IgM N402 H5N2	0.801	0.663	0.68	0.69	0.753	0.782	0.709	0.696	0.744	0.734	0.743	0.754	0.784	0.761	0.751	0.758	0.744	0.738059	0.0384146	5.20482
(82) IgM N402 H5N3	0.405	0.398	0.413	0.416	0.424	0.448	0.424	0.418	0.405	0.426	0.445	0.437	0.422	0.42	0.387	0.396	0.394	0.416353	0.0174783	4.19796
(83) IgM N402 H9N2	0.027	0.027	0.024	0.025	0.029	0.028	0.027	0.027	0.028	0.035	0.032	0.032	0.025	0.026	0.024	0.026	0.028	0.0276471	0.00297786	10.771
(84) IgM N563 H3N5F1	0.282	0.23	0.303	0.252	0.22	0.23	0.231	0.26	0.224	0.221	0.252	0.297	0.245	0.265	0.29	0.238	0.268	0.253412	0.0272123	10.7384
(85) IgM N563 H4N5F1	0.236	0.189	0.233	0.182	0.165	0.203	0.169	0.175	0.181	0.172	0.234	0.192	0.204	0.187	0.183	0.187	0.191	0.193118	0.0222679	11.5308
(86) IgM N563 H4N5F1S1	0.358	0.225	0.369	0.263	0.258	0.294	0.334	0.315	0.281	0.24	0.352	0.333	0.292	0.298	0.293	0.322	0.275	0.300118	0.0412915	13.7584
(87) IgM N563 H5N2	1.002	0.896	0.978	0.842	0.822	0.835	0.824	0.812	1.009	0.781	1.015	1.034	0.877	0.925	0.8	0.839	1.049	0.902353	0.0928379	10.2884
(88) IgM N563 H6N2	1.274	1.122	1.323	1.035	1.137	1.234	1.01	1.078	1.237	1.168	1.374	1.422	1.353	1.263	1.272	1.248	1.378	1.23106	0.123016	9.9927
(89) IgM N563 H7N2	0.191	0.185	0.194	0.181	0.167	0.152	0.139	0.137	0.177	0.143	0.164	0.177	0.18	0.173	0.172	0.173	0.219	0.172	0.0210119	12.2162
(90) IgM N563 H8N2	0.223	0.215	0.212	0.236	0.216	0.198	0.224	0.198	0.232	0.198	0.249	0.216	0.241	0.19	0.208	0.196	0.252	0.217882	0.0191177	8.77431
(91) IgM J chain N71 H5N4S1	0.093	0.082	0.089	0.09	0.092	0.088	0.09	0.086	0.082	0.086	0.095	0.104	0.099	0.094	0.098	0.091	0.094	0.0913529	0.00584103	6.39392
(92) IgM J chain N71 H5N4S2	0.089	0.082	0.079	0.081	0.087	0.08	0.081	0.08	0.08	0.076	0.089	0.096	0.089	0.088	0.085	0.087	0.082	0.0841765	0.0051019	6.06096
(93) IgM J chain N71 H5N4F1S1	0.013	0.01	0.014	0.012	0.012	0.012	0.012	0.011	0.012	0.011	0.013	0.015	0.014	0.013	0.015	0.012	0.013	0.0125882	0.00137199	10.899
(94) IgM J chain N71 H5N4F1S2	0.023	0.021	0.021	0.021	0.021	0.022	0.023	0.022	0.022	0.019	0.027	0.025	0.024	0.024	0.026	0.026	0.024	0.023	0.00217945	9.47587
(95) IgM J chain N71 H5N5S1	0.014	0.013	0.013	0.013	0.014	0.013	0.013	0.012	0.013	0.013	0.016	0.017	0.016	0.016	0.016	0.016	0.014	0.0142353	0.00156243	10.9757
IgM - FTCTVTHTDLPSPLK	0.68	0.663	0.69	0.658	0.653	0.655	0.677	0.67	0.691	0.688	0.663	0.67	0.641	0.643	0.676	0.64	0.682	0.667059	0.0169059	2.53439
